# Supplementary material for: MEFV M694V mutation has a role in susceptibility to ankylosing spondylitis: A meta-analysis
Source: PLoS One. 2017 Aug 11;12(8):e0182967. doi: 10.1371/journal.pone.0182967 (PMC5553723; doi:10.1371/journal.pone.0182967)
Supplement: S1 Table — (XLS) [file pone.0182967.s004.xls]

## Sheet: 重复文献目录
The list of excluded articles and reasons
Duplicates (No=82) for exclusion
No.	Author	year	title	journal	volume&issue	pages	reasons
1	Akar, S., M. Birlik, I. Sari, F. Onen and N. Akkoc	2009	M694V mutation may have a role in susceptibility to ankylosing spondylitis	Rheumatology International	29(10)	1259-1260	Duplicate
2	Akar, S., O. Soysal, A. Balci, D. Solmaz, V. Gerdan, F. Onen, M. Tunca and N. Akkoc	2012	High prevalence of spondyloarthritis and ankylosing spondylitis among familial Mediterranean fever patients and their first-degree relatives: Further evidence for the connection	Arthritis Research and Therapy	15(1)		Duplicate
3	Akar, S., O. Soysal, A. Balci, D. Solmaz, V. Gerdan, F. Onen, M. Tunca and N. Akkoc	2012	High prevalence of spondyloarthritis and ankylosing spondylitis among familial Mediterranean fever patients and their first-degree relatives: Further evidence for the connection	Arthritis Research and Therapy	15(1)		Duplicate
4	Akar, S., O. Soysal, A. Balci, D. Solmaz, V. Gerdan, F. Onen, M. Tunca and N. Akkoc	2013	High prevalence of spondyloarthritis and ankylosing spondylitis among familial Mediterranean fever patients and their first-degree relatives: further evidence for the connection	Arthritis Research & Therapy	15(1)		Duplicate
5	Akar, S., O. Soysal, D. Solmaz, V. Gerdan, F. Onen and N. Akkoc	2011	High prevalence of spondyloarthritis among first degree relatives of patients with familial mediterranean fever: Further evidence for a link between the two disorders	Arthritis and Rheumatism	63(10)		Duplicate
6	Akkoc, N. and A. Gul	2010	Comment on the article by Durmus et al. "Clinical significance of MEFV mutations in ankylosing spondylitis"	Joint Bone Spine	77(3)	281	Duplicate
7	Akkoc, N. and A. Gul	2010	Comment on the article by Durmus et al. "Clinical significance of MEFV mutations in ankylosing spondylitis"	Joint Bone Spine	77(3)	281	Duplicate
8	Akkoc, N. and A. Gul	2010	Comment on the article by Durmus et al. "Clinical significance of MEFV mutations in ankylosing spondylitis"	Joint Bone Spine	77(3)	281-281	Duplicate
9	Akkoc, N. and A. Gul	2011	Familial Mediterranean fever and seronegative arthritis	Current Rheumatology Reports	13(5)	388-394	Duplicate
10	Akkoc, N. and A. Gul	2011	Familial Mediterranean fever and seronegative arthritis	Current Rheumatology Reports	13(5)	388-394	Duplicate
11	Akkoc, N. and A. Gul	2011	Familial Mediterranean Fever and Seronegative Arthritis	Current Rheumatology Reports	13(5)	388-394	Duplicate
12	Akkoc, N., I. Sari, S. Akar, O. Binicier, M. G. Thomas, M. E. Weale, M. Birlik, Y. Savran, F. Onen, N. Bradman and C. A. Plaster	2010	Increased Prevalence of M694V in Patients With Ankylosing Spondylitis Additional Evidence for a Link With Familial Mediterranean Fever	Arthritis and Rheumatism	62(10)	3059-3063	Duplicate
13	Akkoc, N., I. Sari, S. Akar, O. Binicier, M. G. Thomas, M. E. Weale, M. Birlik, Y. Savran, F. Onen, N. Bradman and C. A. Plaster	2010	Increased prevalence of M694V in patients with ankylosing spondylitis: Additional evidence for a link with familial mediterranean fever	Arthritis and Rheumatism	62(10)	3059-3063	Duplicate
14	Akkoc, N., I. Sari, S. Akar, O. Binicier, M. G. Thomas, M. E. Weale, M. Birlik, Y. Savran, F. Onen, N. Bradman and C. A. Plaster	2010	Increased prevalence of M694V in patients with ankylosing spondylitis: Additional evidence for a link with familial mediterranean fever	Arthritis and Rheumatism	62(10)	3059-3063	Duplicate
15	Berkun, Y., E. Eisenstein and E. Ben-Chetrit	2012	FMF - clinical features, new treatments and the role of genetic modifiers: A critical digest of the 2010-2012 literature	Clinical and Experimental Rheumatology	30(SUPPL.72)	S90-S95	Duplicate
16	Berkun, Y., E. Eisenstein and E. Ben-Chetrit	2012	FMF - clinical features, new treatments and the role of genetic modifiers: a critical digest of the 2010-2012 literature	Clinical and Experimental Rheumatology	30(3)	S90-S95	Duplicate
17	Cattan, D.	2005	MEFV mutation carriers and diseases other than familial Mediterranean fever: Proved and non-proved associations; putative biological advantage	Current Drug Targets: Inflammation and Allergy	4(1)	105-112	Duplicate
18	Cinar, M., A. Dinc, I. Simsek, H. Erdem, B. Koc, S. Pay, Y. Tunca, S. Kilic and D. Gul	2008	The rate and significance of Mediterranean fever gene mutations in patients with ankylosing spondylitis: A three-month, longitudinal clinical study	Rheumatology International	29(1)	37-42	Duplicate
19	Cinar, M., A. Dinc, I. Simsek, H. Erdem, B. Koc, S. Pay, Y. Tunca, S. Kilic and D. Gul	2008	The rate and significance of Mediterranean fever gene mutations in patients with ankylosing spondylitis: A three-month, longitudinal clinical study	Rheumatology International	29(1)	37-42	Duplicate
20	Cinar, M., A. Dinc, I. Simsek, H. Erdem, B. Koc, S. Pay, Y. Tunca, S. Kilic and D. Gul	2008	The rate and significance of Mediterranean fever gene mutations in patients with ankylosing spondylitis: a three-month, longitudinal clinical study	Rheumatology International	29(1)	37-42	Duplicate
21	Comak, E., C. S. Dogan, S. Akman, M. Koyun, A. U. Gokceoglu and I. Keser	2013	MEFV gene mutations in Turkish children with juvenile idiopathic arthritis	European Journal of Pediatrics	172(8)	1061-1067	Duplicate
22	Cosan, F., D. ?stek, B. Oku, J. Duymaz-Tozkir, A. Cakiris, N. Abaci, L. Ocal, O. Aral and A. Gül	2010	Association of familial Mediterranean fever-related MEFV variations with ankylosing spondylitis	Arthritis and Rheumatism	62(11)	3232-3236	Duplicate
23	Cosan, F., D. ?stek, B. Oku, J. Duymaz-Tozkir, A. Cakiris, N. Abaci, L. Ocal, O. Aral and A. Gül	2010	Association of familial Mediterranean fever-related MEFV variations with ankylosing spondylitis	Arthritis and Rheumatism	62(11)	3232-3236	Duplicate
24	Cosan, F., Z. Emrence, G. Erbag, H. Azakli, B. Yilmazer, A. Yazici, S. S. Ekmekci, N. Abaci, D. Ustek and A. Cefle	2013	The association of TNFRSF1A gene and MEFV gene mutations with adult onset Still's disease	Rheumatology International	33(7)	1675-1680	Duplicate
25	Cosan, F., D. Ustek, B. Oku, J. Duymaz-Tozkir, A. Cakiris, N. Abaci, L. Ocal, O. Aral and A. Gul	2010	Association of Familial Mediterranean Fever-Related MEFV Variations With Ankylosing Spondylitis	Arthritis and Rheumatism	62(11)	3232-3236	Duplicate
26	D?rtba?, F., Y. Garip, T. Güler and A. A. Karci	2016	Coexistence of familial mediterranean fever with ankylosing spondylitis and sjogren’s syndrome: A rare occurrence	Archives of Rheumatology	31(1)	87-90	Duplicate
27	Duman, I., B. Balaban, I. Tugcu and K. Dincer	2007	Familial mediterranean fever unusually coexisted in an ankylosing spondylitis patient. MEFV mutation has any role?	Rheumatology International	27(7)	689-690	Duplicate
28	Duman, I., B. Balaban, I. Tugcu and K. Dincer	2007	Familial mediterranean fever unusually coexisted in an ankylosing spondylitis patient. MEFV mutation has any role?	Rheumatol Int	27(7)	689-690	Duplicate
29	Duman, I., B. Balaban, I. Tugcu and K. Dincer	2007	Familial mediterranean fever unusually coexisted in an ankylosing spondylitis patient. MEFV mutation has any role? [1]	Rheumatology International	27(7)	689-690	Duplicate
30	Durmus, D., G. Alayli, K. Cengiz, S. Yigit, F. Canturk and H. Bagci	2009	Clinical significance of MEFV mutations in ankylosing spondylitis	Joint Bone Spine	76(3)	260-264	Duplicate
31	Durmus, D., G. Alayli, K. Cengiz, S. Yigit, F. Canturk and H. Bagci	2009	Clinical significance of MEFV mutations in ankylosing spondylitis	Revue du Rhumatisme (Edition Francaise)	76(5)	424-428	Duplicate
32	Durmus, D., G. Alayli, K. Cengiz, S. Yigit, F. Canturk and H. Bagci	2009	Clinical significance of MEFV mutations in ankylosing spondylitis	Joint Bone Spine	76(3)	260-264	Duplicate
33	Durmus, D., G. Alayli, K. Cengiz, S. Yigit, F. Canturk and H. Bagci	2009	Clinical significance of MEFV mutations in ankylosing spondylitis	Joint Bone Spine	76(3)	260-264	Duplicate
34	Erken, E., O. G. Ozturk, O. Kudas, D. A. Tas, A. Demirtas, F. Kibar, S. Dinkci and E. Erken	2015	Killer Cell Immunoglobulin-Like Receptor (KIR) Genotype Distribution in Familial Mediterranean Fever (FMF) Patients	Medical Science Monitor	21(3547-3554)		Duplicate
35	Fidder, H. H., Y. Chowers, M. Lidar, M. Sternberg, P. Langevitz and A. Livneh	2002	Crohn disease in patients with familial Mediterranean fever	Medicine	81(6)	411-416	Duplicate
36	Gasparyan, A. Y., L. Ayvazyan, E. Pretorius and G. D. Kitas	2014	Platelets in Rheumatic Diseases: Friend or Foe?	Current Pharmaceutical Design	20(4)	552-566	Duplicate
37	Gul, A.	2014	Genetics of Behcet's disease: lessons learned from genomewide association studies	Current Opinion in Rheumatology	26(1)	56-63	Duplicate
38	Gul, N., O. Soyluk, M. Sariman, N. Abaci, S. Sirma-Ekmekci, F. Aral, R. Tanakol and A. Gul	2016	MEFV gene p.Met694Val variation is not associated with subacute thyroiditis in Turkish patients	International Journal of Clinical and Experimental Medicine	9(7)	14758-14761	Duplicate
39	Gül, N., ?. Soyluk, M. Sar?man, N. Abac?, S. S?rma-Ekmek?i, F. Aral, R. Tanakol and A. Gül	2016	MEFV gene p.Met694Val variation is not associated with subacute thyroiditis in Turkish patients	International Journal of Clinical and Experimental Medicine	9(7)	14758-14761	Duplicate
40	Gulhan, B., A. Akkus, L. Ozcakar, N. Besbas and S. Ozen	2014	Are MEFV mutations susceptibility factors in enthesitis-related arthritis patients in the eastern Mediterranean?	Clinical and Experimental Rheumatology	32(4)	S160-S164	Duplicate
41	Gunal, E. K., F. O. Sarvan, S. Kamali, A. Gul, M. Inanc, M. Carin, M. Konice, O. Aral and L. Ocal	2008	Low frequency of HLA-B27 in ankylosing spondylitis patients from Turkey	Joint Bone Spine	75(3)	299-302	Duplicate
42	Guncan, S., N. S. Bilge, D. U. Cansu, T. Kasifoglu and C. Korkmaz	2016	The role of MEFV mutations in the concurrent disorders observed in patients with familial Mediterranean fever	Eur J Rheumatol	3(3)	118-121	Duplicate
43	He, C., J. Li and W. Xu	2014	Mutations in the B30.2 domain of pyrin and the risk of ankylosing spondylitis in the Chinese Han population: a case-control study	Immunol Lett	162(1 Pt A)	49-52	Duplicate
44	He, C., J. Li and W. Xu	2015	Mutations in the B30.2 domain of pyrin and the risk of ankylosing spondylitis in the Chinese Han population: A case-control study	Immunology Letters	162(1)	49-52	Duplicate
45	Huzmeli, C., F. Candan, G. Bagci, D. Alaygut, B. Bagci, E. Yildiz, A. S. Kockara and M. Kayatas	2016	Evaluation of 61 secondary amyloidosis patients: A single-center experience from turkey	Journal of Clinical and Analytical Medicine	7(5)	695-700	Duplicate
46	Kasifoglu, T., C. Calisir, D. U. Cansu and C. Korkmaz	2009	The frequency of sacroiliitis in familial Mediterranean fever and the role of HLA-B27 and MEFV mutations in the development of sacroiliitis	Clinical Rheumatology	28(1)	41-46	Duplicate
47	Kasifoglu, T., C. Calisir, D. U. Cansu and C. Korkmaz	2009	The frequency of sacroiliitis in familial Mediterranean fever and the role of HLA-B27 and MEFV mutations in the development of sacroiliitis	Clin Rheumatol	28(1)	41-46	Duplicate
48	Ka?ifo?lu, T., C. ?ali?ir, D. ?. Cansu and C. Korkmaz	2009	The frequency of sacroiliitis in familial Mediterranean fever and the role of HLA-B27 and MEFV mutations in the development of sacroiliitis	Clinical Rheumatology	28(1)	41-46	Duplicate
49	Maras, Y., A. Akdogan, B. Kisacik, L. Kilic, E. Yilmaz, A. Tufan, U. Kalyoncu, S. S. Apras Bilgen, S. Kiraz, A. I. Ertenli and M. Calguneri	2014	MEFV mutation frequency and effect on disease severity in ankylosing spondylitis	Turkish Journal of Medical Sciences	44(2)	203-207	Duplicate
50	Maras, Y., A. Akdogan, B. Kisacik, L. Kilic, E. Yilmaz, A. Tufan, U. Kalyoncu, S. S. Apras Bilgen, S. Kiraz, A. I. Ertenli and M. Calguneri	2014	MEFV mutation frequency and effect on disease severity in ankylosing spondylitis	Turk J Med Sci	44(2)	203-207	Duplicate
51	Mara?, Y., A. Akdo?an, B. Kisacik, L. Kili?, E. Yilmaz, A. Tufan, U. Kalyoncu, S. S. Apra? Bilgen, S. Kiraz, A. I. Ertenli and M. ?algüneri	2014	MEFV mutation frequency and effect on disease severity in ankylosing spondylitis	Turkish Journal of Medical Sciences	44(2)	203-207	Duplicate
52	Moradian, M. M., T. Sarkisian, G. Amaryan, H. Hayrapetyan, A. Yeghiazaryan, N. Davidian and N. Avanesian	2014	Patient management and the association of less common familial Mediterranean fever symptoms with other disorders	Genetics in Medicine	16(3)	258-263	Duplicate
53	Moradian, M. M., T. Sarkisian, G. Amaryan, H. Hayrapetyan, A. Yeghiazaryan, N. Davidian and N. Avanesian	2014	Patient management and the association of less common familial Mediterranean fever symptoms with other disorders	Genetics in Medicine	16(3)	258-263	Duplicate
54	Moradian, M. M., T. Sarkisian, G. Amaryan, H. Hayrapetyan, A. Yeghiazaryan, N. Davidian and N. Avanesian	2014	Patient management and the association of less common familial Mediterranean fever symptoms with other disorders	Genetics in Medicine	16(3)	258-263	Duplicate
55	Nonaka, F., K. Migita, Y. Jiuchi, T. Shimizu, M. Umeda, N. Iwamoto, K. Fujikawa, Y. Izumi, A. Mizokami, M. Nakashima, Y. Ueki, M. Yasunami, A. Kawakami and K. Eguchi	2015	Increased prevalence of MEFV exon 10 variants in Japanese patients with adult-onset Still's disease	Clinical and Experimental Immunology	179(3)	392-397	Duplicate
56	Ozdemirel, A. E., H. R. Erdem, B. Nacir and A. Karagoz	2015	The Role of Mediterranean Fever Mutation in the Clinical Course and Pathogenesis of Ankylosing Spondylitis	Archives of Rheumatology	30(3)	181-190	Duplicate
57	?zdemirel, A. E., H. R. Erdem, B. Nacir and A. Karag?z	2015	The role of mediterranean fever mutation in the clinical course and pathogenesis of ankylosing spondylitis	Archives of Rheumatology	30(3)	181-190	Duplicate
58	Pekacar, F. S., A. Akdogan, M. Hayran, R. Colak and E. Yilmaz	2014	Association of HLA-B27, MEFV gene mutations, ERAP1, IL12B and IL23R gene polymorphisms with ankylosing spondylitis	Turkish Journal of Biochemistry-Turk Biyokimya Dergisi	39(4)	482-487	Duplicate
59	Pekacar, F. S., A. Akdo?an, M. Hayran, R. ?olak and E. Y?lmaz	2014	Association of HLA-B27, MEFV gene mutations, ERAP1, IL12B and IL23R gene polymorphisms with ankylosing spondylitis	Turkish Journal of Biochemistry	39(4)	482-487	Duplicate
60	Reveille, J. D.	2009	Recent studies on the genetic basis of ankylosing spondylitis	Current Rheumatology Reports	11(5)	340-348	Duplicate
61	Reveille, J. D.	2009	Recent studies on the genetic basis of ankylosing spondylitis	Current Rheumatology Reports	11(5)	340-348	Duplicate
62	Sarikaya, S., S. Ozdolap and E. Marasli	2012	Spondylitis and Arthritis in Familial Mediterranean Fever	Turkish Journal of Rheumatology	27(4)	241-247	Duplicate
63	Soriano, A. and E. Pras	2014	Familial mediterranean fever: Genetic update	Israel Medical Association Journal	16(5)	274-276	Duplicate
64	Sunar, ?., Z. Sari Sürmeli, A. E. ?zdemirel, A. P. Yal?in and ?. Ataman	2015	Coexistence of familial mediterranean fever, Beh?et’s disease and sacroiliitis	Archives of Rheumatology	30(1)	63-66	Duplicate
65	Taylan, A., Y. Yildiz, I. Sari and G. Ozkok	2014	Vasculitis and long standing ankylosing spondylitis in a patient with familial Mediterranean fever	Journal of Research in Medical Sciences	19(10)	1009-1011	Duplicate
66	Taylan, A., Y. Yildiz, I. Sari and G. Ozkok	2014	Vasculitis and long standing ankylosing spondylitis in a patient with familial Mediterranean fever	Journal of Research in Medical Sciences	19(10)	1009-1011	Duplicate
67	Taylan, A., Y. Yildiz, I. Sari and G. Ozkok	2014	Vasculitis and long standing ankylosing spondylitis in a patient with familial Mediterranean fever	Journal of Research in Medical Sciences	19(10)	1009-1011	Duplicate
68	Tufan, A., S. Z. Aydin, F. Eren and P. Atagündüz	2014	Frequency and disease severity of familial mediterranean fever (FMF) related MEFV gene mutations among ankylosing spondylitis patients	Turkiye Klinikleri Journal of Medical Sciences	34(2)	223-230	Duplicate
69	Tufan, A., R. Mercan, M. E. Tezcan, A. Kaya, B. Bitik, M. A. Ozturk, S. Haznedaroglu and B. Goker	2013	Enthesopathy in patients with familial Mediterranean fever: Increased prevalence in M694 v variant	Rheumatology International	33(8)	1933-1937	Duplicate
70	Tufan, A., R. Mercan, M. E. Tezcan, A. Kaya, B. Bitik, M. A. Ozturk, S. Haznedaroglu and B. Goker	2013	Enthesopathy in patients with familial Mediterranean fever: Increased prevalence in M694 v variant	Rheumatology International	33(8)	1933-1937	Duplicate
71	Tufan, A., R. Mercan, M. E. Tezcan, A. Kaya, B. Bitik, M. A. Ozturk, S. Haznedaroglu and B. Goker	2013	Enthesopathy in patients with familial Mediterranean fever: increased prevalence in M694 V variant	Rheumatology International	33(8)	1933-1937	Duplicate
72	?reten, K., M. ?zbek, M. A. ?ztürk, I. Dogru, A. Dogru, M. Yürekli, F. Karakurt and A. M. Onat	2008	Circulating adrenomedullin levels in ankylosing spondylitis and Familial Mediterranean Fever	Joint Bone Spine	75(3)	295-298	Duplicate
73	Yasunami, M., H. Nakamura, K. Agematsu, A. Nakamura, M. Yazaki, D. Kishida, A. Yachie, T. Toma, J. Masumoto, H. Ida, T. Koga, A. Kawakami, K. Eguchi, H. Furukawa, T. Nakamura, M. Nakamura and K. Migita	2015	Identification of Disease-Promoting HLA Class I and Protective Class II Modifiers in Japanese Patients with Familial Mediterranean Fever	Plos One	10(5)		Duplicate
74	Yeniay, B. S., N. E. Karaca, S. E. Yuksel, L. Midyat and N. Kutukculer	2007	Juvenile psoriatic arthritis carrying familial Mediterranean fever gene mutations in a 14-year-old Turkish girl	Journal of Dermatology	34(5)	344-348	Duplicate
75	Yeniay, B. S., N. E. Karaca, S. E. Yuksel, L. Midyat and N. Kutukculer	2007	Juvenile psoriatic arthritis carrying familial Mediterranean fever gene mutations in a 14-year-old Turkish girl	Journal of Dermatology	34(5)	344-348	Duplicate
76	Yeniay, B. S., N. E. Karaca, S. E. Yuksel, L. Midyat and N. Kutukculer	2007	Juvenile psoriatic arthritis carrying familial Mediterranean fever gene mutations in a 14-year-old Turkish girl	Journal of Dermatology	34(5)	344-348	Duplicate
77	Yigit, S., A. Inanir, N. Karakus, E. Kesici and N. Bozkurt	2012	Common mediterranean fever (MEFV) gene mutations associated with ankylosing spondylitis in Turkish population	Disease Markers	33(3)	113-118	Duplicate
78	Yigit, S., A. Inanir, N. Karakus, E. Kesici and N. Bozkurt	2012	Common mediterranean fever (MEFV) gene mutations associated with ankylosing spondylitis in Turkish population	Disease Markers	33(3)	113-118	Duplicate
79	Yigit, S., A. Inanir, N. Karakus, E. Kesici and N. Bozkurt	2012	Common Mediterranean fever (MEFV) gene mutations associated with ankylosing spondylitis in Turkish population	Disease Markers	33(3)	113-118	Duplicate
80	Yilmaz, O., B. Kisacik, F. Ozkan, G. Guven, E. N. Unlu, Y. Pehlivan and A. M. Onat	2013	Does enthesopathy relate to M694V gene mutation in patients with Familial Mediterranean fever?	Clinical Rheumatology	32(11)	1593-1598	Duplicate
81	Yilmaz, O., B. Kisacik, F. Ozkan, G. Guven, E. N. Unlu, Y. Pehlivan and A. M. Onat	2013	Does enthesopathy relate to M694V gene mutation in patients with Familial Mediterranean fever?	Clin Rheumatol	32(11)	1593-1598	Duplicate
82	Yilmaz, ?., B. Kisacik, F. Ozkan, G. Güven, E. N. Unlü, Y. Pehlivan and A. M. Onat	2013	Does enthesopathy relate to M694V gene mutation in patients with Familial Mediterranean fever?	Clinical Rheumatology	32(11)	1593-1598	Duplicate
Articales without relation to the topic(No=215)
No.	Author	year	title	journal	volume&issue	pages	reasons
1		2010	14th Congress of Asia Pacific League of Associations for Rheumatology - APLAR 2010 Abstracts	International Journal of Rheumatic Diseases	13		without relation
2	Abdou, A. G. and M. A. Kandil	2009	A case of amyloid goiter associated with intrathyroid parathyroid and lymphoepithelial cyst	Endocrine Pathology	20(4)	243-248	without relation
3	Akar, S., O. Soysal, A. Balci, D. Solmaz, V. Gerdan, F. Onen, M. Tunca and N. Akkoc	2013	High prevalence of spondyloarthritis and ankylosing spondylitis among familial Mediterranean fever patients and their first-degree relatives: further evidence for the connection	Arthritis Res Ther	15(1)	R21	without relation
4	Akar, S., O. Soysal, F. Yuksel, D. Solmaz, G. Can, M. Birlik and M. Tunca	2010	High prevalence of axial spondyloarthritis in patients with Familial mediteranean fever, and a greater allelic frequency of M694V in Familial mediteranean fever patients with radiograpic sacroiliitis	Arthritis and Rheumatism	62(666)		without relation
5	Akgul, O., E. Kilic, G. Kilic and S. Ozgocmen	2013	Efficacy and safety of biologic treatments in Familial Mediterranean Fever	American Journal of the Medical Sciences	346(2)	137-141	without relation
6	Akkoc, N. and A. Gul	2010	Comment on the article by Durmus et al. "Clinical significance of MEFV mutations in ankylosing spondylitis"	Joint Bone Spine	77(3)	281	without relation
7	Akkoc, N. and A. Gul	2010	Correspondence concerning the article of Durmus et al. "clinical significance of MEFV mutations in ankylosing spondylitis"	Revue du Rhumatisme (Edition Francaise)	77(3)	317	without relation
8	Akkoc, N. and A. Gul	2011	Familial Mediterranean fever and seronegative arthritis	Curr Rheumatol Rep	13(5)	388-394	without relation
9	Akpolat, T., M. Dilek, K. Aksu, G. Keser, ?. Toprak, M. Cirit, Y. O?uz, H. Ta?kapan, Z. Adibelli, H. Akar, B. Tokg?z, M. Arici, H. ?eliker, B. Diri and I. Akpolat	2008	Renal Beh?et's Disease: An Update	Seminars in Arthritis and Rheumatism	38(3)	241-248	without relation
10	Aldea, A., J. I. Arostegui and J. Yagüe	2002	Hereditary periodic fever syndromes	Inmunologia	21(1)	36-52	without relation
11	Ansar, W. and S. Ghosh (2016). Biology of C reactive protein in health and disease, Springer India.						without relation
12	Balaban, B., E. Yasar, A. Ozgul, K. Dincer and T. A. Kalyon	2005	Sacroiliitis in familial Mediterranean fever and seronegative spondyloarthropathy: Importance of differential diagnosis	Rheumatology International	25(8)	641-644	without relation
13	Balci-Peynircio?lu, B., Z. E. Ta?kiran, B. Türel, M. Arici, A. Bakkalo?lu, S. ?zen and E. Yilmaz	2008	The analysis of interleukin-1 receptor antagonist and interleukin-1β gene polymorphism in Turkish FMF patients: Do they predispose to secondary amyloidosis?	Clinical and Experimental Rheumatology	26(4 SUPPL. 50)	S99-S102	without relation
14	Balci-Peynircio?lu, B., Z. S. Arici, E. Avci, E. D. Batu, E. Arslano?lu, B. ?a?larsu, O. Karada?, U. Kalyoncu, Y. Bilginer, A. Düzova, E. Yilmaz and S. ?zen	2015	Comorbidities in patients with Familial Mediterranean Fever	Pediatric Rheumatology	13(192DUMMY)		without relation
15	Baysal, ?., T. Baysal, Z. Altay and T. ?ner	2005	Case report: Seronegative spondyloarthropathy in FMF: Accompaniment or manifestation?	Journal of Rheumatology and Medical Rehabilitation	16(1)	48-53	without relation
16	Beglaryan, A., K. Ginosyan and A. Ayvazyan	2013	P01-044-Uncommon manifestations of familial Mediterranean	Pediatric Rheumatology	11		without relation
17	Ben-Chetrit, E. and H. Yazici	2016	Non-thrombocytopenic purpura in familial Mediterranean fever-comorbidity with Henoch-Sch?nlein purpura or an additional rare manifestation of familial Mediterranean fever?	Rheumatology (United Kingdom)	55(7)	1153-1158	without relation
18	Berkun, Y., E. Eisenstein and E. Ben-Chetrit	2012	FMF - clinical features, new treatments and the role of genetic modifiers: A critical digest of the 2010-2012 literature	Clinical and Experimental Rheumatology	30(SUPPL.72)	S90-S95	without relation
19	Berkun, Y., R. Levy, A. Hurwitz, M. Meir-Harel, M. Lidar, A. Livneh and S. Padeh	2011	The Familial Mediterranean Fever Gene as a Modifier of Periodic Fever, Aphthous Stomatitis, Pharyngitis, and Adenopathy Syndrome	Seminars in Arthritis and Rheumatism	40(5)	467-472	without relation
20	Bilgen, S. A., L. Kilic, A. Akdogan, S. Kiraz, U. Kalyoncu, O. Karadag, I. Ertenli, I. Dogan and M. Calguneri	2011	Effects of anti-tumor necrosis factor agents for familial mediterranean fever patients with chronic arthritis and/or sacroiliitis who were resistant to colchicine treatment	Journal of Clinical Rheumatology	17(7)	358-362	without relation
21	Bonet ?lvarez, M., A. Flor Pérez and M. Sallés Lizarzaburu	2016	Familiar Mediterranean fever in a patient with ankylosing spondylitis	Medicina Clinica	147(1)	46	without relation
22	Braun, J., X. Baraliakos, U. Kiltz, F. Heldmann and J. Sieper	2015	Classification and diagnosis of axial spondyloarthritis - What is the clinically relevant difference?	Journal of Rheumatology	42(1)	31-38	without relation
23	Breda, L., M. Nozzi, S. De Sanctis and F. Chiarelli	2010	Laboratory Tests in the Diagnosis and Follow-Up of Pediatric Rheumatic Diseases: An Update	Seminars in Arthritis and Rheumatism	40(1)	53-72	without relation
24	Buxbaum, J. N.	2004	The systemic amyloidoses	Current Opinion in Rheumatology	16(1)	67-75	without relation
25	Calguneri, M., S. Apras, Z. Ozbalkan, M. A. Ozturk, I. Ertenli and S. Kiraz	2004	The efficacy of continuous interferon alpha administration as an adjunctive agent to colchicine-resistant familial Mediterranean fever patients	Clinical and Experimental Rheumatology	22(4 SUPPL. 24)	S41-S44	without relation
26	Can, M. and H. Direskeneli	2009	Musculo-skeletal and vascular involvement in Behcet's disease	Turkderm Deri Hastaliklari ve Frengi Arsivi	43(SUPPL. 2)	54-60	without relation
27	Canpolat, U., M. Dural, K. Aytemir, A. Akdo?an, E. B. Kaya, L. ?ahiner, U. Yal?in, A. G. Canpolat, M. ?algüneri, G. Kabak?i, L. Tokg?zo?lu and A. Oto	2012	Evaluation of various cardiac autonomic indices in patients with familial Mediterranean fever on colchicine treatment	Autonomic Neuroscience: Basic and Clinical	167(1-2)	70-74	without relation
28	Cantú, F. J. A., S. H. Orozco, V. J. Hernández and R. M. Z. López	2013	Adalimumab para el tratamiento de la enfermedad de Beh?et	Dermatologia Revista Mexicana	57(5)	371-377	without relation
29	Caso, F., D. Rigante, A. Vitale, O. M. Lucherini, L. Costa, M. Atteno, A. Compagnone, P. Caso, B. Frediani, M. Galeazzi, L. Punzi and L. Cantarini	2013	Monogenic autoinflammatory syndromes: State of the art on genetic, clinical, and therapeutic issues	International Journal of Rheumatology			without relation
30	Cattan, D.	2005	MEFV mutation carriers and diseases other than familial Mediterranean fever: Proved and non-proved associations; putative biological advantage	Current Drug Targets: Inflammation and Allergy	4(1)	105-112	without relation
31	Cavalcanti, F. S.	2013	RE: Colchicine as a possible alternative treatment for chronic recurrent multifocal osteomyelitis	Turkish Journal of Rheumatology	28(4)	285	without relation
32	Celik, S., C. Oktenli, H. M. Terekeci, O. Ipcioglu, Y. S. Sanisoglu, O. Sayan, Z. Yesilova, O. Yildiz, Y. Tunca and S. Nalbant	2010	Blood oxidative stress biomarkers in patients with Familial Mediterranean Fever (FMF)	Aktuelle Rheumatologie	35(6)	382-385	without relation
33	Cetin, G. Y., E. Ganiyusufoglu, D. Solmaz, Y. Cagatay, S. Y. Oner, B. Erer, H. S. Sagliker, A. B. Avci, S. Akar, O. N. Pamuk, M. Kilinc, T. Kasifoglu, H. Direskeneli, A. Gul and M. Sayarlioglu	2015	The rate and significance of type 1/type 2 serum amyloid A protein gene polymorphisms in patients with ankylosing spondylitis and amyloidosis	Amyloid	22(3)	207-208	without relation
34	Cetin, G. Y., E. Ganiyusufoglu, D. Solmaz, Y. Cagatay, S. Y. Oner, B. Erer, H. S. Sagliker, A. B. Avci, S. Akar, O. N. Pamuk, M. Kilinc, T. Kasifoglu, H. Direskeneli and M. Sayarlioglu	2013	Association between the presence of amyloidosis in patients with ankylosing spondylitis and polymorphisms in type 1/type 2 serum amyloid a protein genes, mediterranean fever genes	Arthritis and Rheumatism	65(S229-S230)		without relation
35	Che, N., Y. Li, S. Liu, W. Pan and Y. Liu	2015	Investigation on association between five common polymorphisms in vascular endothelial growth factor and prototypes of autoimmune diseases	Immunobiology	220(6)	722-733	without relation
36	Comak, E., C. S. Dogan, S. Akman, M. Koyun, A. U. Gokceoglu and I. Keser	2013	MEFV gene mutations in Turkish children with juvenile idiopathic arthritis	European Journal of Pediatrics	172(8)	1061-1067	without relation
37	Cosan, F. and Z. A. Cetinkaya	2016	The expanding spectrum of inflammatory diseases associated with MEFV gene mutations	Annals of the Rheumatic Diseases	75(1211-1212		without relation
38	Cosan, F., Z. Emrence, G. Erbag, H. Azakli, B. Yilmazer, A. Yazici, S. S. Ekmekci, N. Abaci, D. Ustek and A. Cefle	2013	The association of TNFRSF1A gene and MEFV gene mutations with adult onset Still's disease	Rheumatology International	33(7)	1675-1680	without relation
39	Co?kun, S., S. Varol, H. H. ?zdemir, S. B. ?elik, M. Balduz, M. A. Camkurt, A. ?im, D. Arslan and M. U. ?evik	2016	Association between sequence variations of the Mediterranean fever gene and the risk of migraine: A case-control study	Neuropsychiatric Disease and Treatment	12(2225-2232)		without relation
40	Couto, A. R., Y. Zhang, A. Timms, J. Bruges-Armas, J. Sequeiros and M. A. Brown	2012	Investigating ANKH and ENPP1 in Slovakian families with chondrocalcinosis	Rheumatology International	32(9)	2745-2751	without relation
41	Cubino, N., C. Montilla, R. Usategui-Martín, C. Cieza-Borrela, T. Carranco, I. Calero-Paniagua, A. Quesada, J. D. Ca?ete, R. Queiro, M. D. Sánchez, C. Hidalgo, O. Martínez, J. Del Pino-Montes, A. Díaz-?lvarez and R. González-Sarmiento	2016	Association of IL1Β (-511 A/C) and IL6 (-174 G > C) polymorphisms with higher disease activity and clinical pattern of psoriatic arthritis	Clinical Rheumatology	35(7)	1789-1794	without relation
42	Deitiker, P. and M. Zouhair Atassi	2012	Non-MHC genes linked to autoimmune disease	Critical Reviews in Immunology	32(3)	193-285	without relation
43	Demirkaya, E., C. Acikel, P. Hashkes, M. Gattorno, A. Gul, H. Ozdogan, T. Turker, O. Karadag, A. Livneh, E. Ben-Chetrit and S. Ozen	2016	Development and initial validation of international severity scoring system for familial Mediterranean fever (ISSF)	Annals of the Rheumatic Diseases	75(6)	1051-1056	without relation
44	Deniz, R., G. Ozen, S. Yilmaz-Oner, F. Alibaz-Oner, C. Erzik, S. Z. Aydin, N. Inanc, F. Eren, F. Bayalan, H. Direskeneli and P. Atagunduz	2015	Familial Mediterranean fever gene (MEFV) mutations and disease severity in systemic lupus erythematosus (SLE): implications for the role of the E148Q MEFV allele in inflammation	Lupus	24(7)	705-711	without relation
45	Der Kaloustian, V. M	2010	Genetic disorders in Lebanon. Genetic Disorders Among Arab Populations	Springer-Verlag Berlin Heidelberg		377-441	without relation
46	Dikbas, O., M. Soy, C. Bes, H. Ankarali, G. Bugdayci and A. Zeyrek	2013	Thyroid autoimmunity in patients with Familial Mediterranean Fever: Preliminary results	European Review for Medical and Pharmacological Sciences	17(22)	3024-3030	without relation
47	Dimov, D.	2009	New knowledge concerning hyperuricemia and gout	Revmatologiia	17(2)	2017-09-15	without relation
48	Dinarello, C. A.	2014	An expanding role for interleukin-1 blockade from gout to cancer	Molecular Medicine	20(S43-S58		without relation
49	Dinarello, C. A. and J. W. M. van der Meer	2013	Treating inflammation by blocking interleukin-1 in humans	Seminars in Immunology	25(6)	469-484	without relation
50	Direskeneli, H. and G. Saruhan-Direskeneli (2010). Disease mechanisms. Beh?et's Syndrome, Springer New York: 243-264.						without relation
51	Do?an, H. O., Y. Koca, G. Erden, Y. Karaaslan and H. Bozat	2012	Evaluating MEFV mutation frequency in Turkish familial Mediterranean fever suspected patients and gender correlation: A retrospective study	Molecular Biology Reports	39(5)	6193-6196	without relation
52	D?rtba?, F., Y. Garip, T. Güler and A. A. Karci	2016	Coexistence of familial mediterranean fever with ankylosing spondylitis and sjogren’s syndrome: A rare occurrence	Archives of Rheumatology	31(1)	87-90	without relation
53	Dortbas, F., Y. Garip, T. Gusler and A. A. Karci	2016	Coexistence of Familial Mediterranean Fever With Ankylosing Spondylitis and Sjogren's Syndrome: A Rare Occurrence	Archives of Rheumatology	31(1)	87-90	without relation
54	Do?ru, A., A. Balkarli, G. Y. Cetin, S. Neselioglu, O. Erel, M. Sahin and S. E. Tunc	2016	Thiol/disulphide homeostasis in familial mediterranean fever	Annals of the Rheumatic Diseases	75(612		without relation
55	Duman, I., B. Balaban, I. Tugcu and K. Dincer	2007	Familial mediterranean fever unusually coexisted in an ankylosing spondylitis patient. MEFV mutation has any role? [1]	Rheumatology International	27(7)	689-690	without relation
56	Eisenstein, E. M., Y. Berkun and E. Ben-Chetrit	2013	Familial mediterranean fever: A critical digest of the 2012-2013 literature	Clinical and Experimental Rheumatology	31(SUPPL.77)	S103-S107	without relation
57	Erer, B., F. Cosan, B. Oku, D. Ustek, M. Inanc, O. Aral and A. Gul	2014	MEFV gene variations in patients with systemic lupus erythematosus	Modern Rheumatology	24(1)	93-96	without relation
58	Erer, B., M. Takeuchi, D. Ustek, I. Tugal-Tutkun, E. Seyahi, Y. ?zyazgan, J. Duymaz-Tozkir, A. Gül, D. L. Kastner, E. F. Remmers and M. J. Ombrello	2016	Evaluation of KIR3DL1/KIR3DS1 polymorphism in Beh?et's disease	Genes and Immunity	17(7)	396-399	without relation
59	Erken, E., O. G. Ozturk, O. Kudas, D. A. Tas, A. Demirtas, F. Kibar, S. Dinkci and E. Erken	2015	Killer cell immunoglobulin-like receptor (KIR) genotype distribution in familial mediterranean fever (FMF) patients	Medical Science Monitor	21(3547-3554		without relation
60	Erten, S., A. Altunoglu, H. L. Keskin, G. G. Ceylan, A. Yazici, A. F. Dalgaci, G. Uyanik and A. F. Avsar	2013	Increased frequency of MEFV gene mutations in patients with primary dysmenorrhea	Modern Rheumatology	23(5)	959-962	without relation
61	Eshed, I., H. Miloh-Raz, M. Dulitzki, Z. Lidar, D. Aharoni, B. Liberman and M. Lidar	2015	Peripartum changes of the sacroiliac joints on MRI: increasing mechanical load correlating with signs of edema and inflammation kindling spondyloarthropathy in the genetically prone	Clinical Rheumatology	34(8)	1419-1426	without relation
62	Eshed, I., Y. Rosman, A. Livneh, R. Kedem, P. Langevitz, I. Ben-Zvi and M. Lidar	2014	Exertional leg pain in familial mediterranean fever: A manifestation of an underlying enthesopathy and a marker of more severe disease	Arthritis and Rheumatology	66(11)	3221-3226	without relation
63	Estublier, C., K. Stankovic Stojanovic, J. F. Bergerot, C. Broussolle and P. Sève	2013	Myositis in a patient with familial Mediterranean fever and spondyloarthritis successfully treated with anakinra	Joint Bone Spine	80(6)	645-649	without relation
64	Etem, E. O., S. S. Koca, D. Erol, S. Yolbas, E. Oz, H. Elyas and A. Is?k	2015	Decreased MEFV gene expression in rheumatoid arthritis patients	Genetics and Molecular Research	14(1)	1000-1007	without relation
65	Fedorov, E., S. Salugina, N. Kuzmina, S. Rodionovskaya and I. Nikishina	2015	Comorbidity with rheumatic diseases in children with familial mediterranean fever	Annals of the Rheumatic Diseases	74(1224		without relation
66	Fidder, H. H., Y. Chowers, M. Lidar, M. Sternberg, P. Langevitz and A. Livneh	2002	Crohn disease in patients with familial Mediterranean fever	Medicine	81(6)	411-416	without relation
67	Frigui, M., M. Kechaou, M. Jallouli, N. Kaddour, H. B. Chaabouni and Z. Bahloul	2011	Coexistence of Behcet's disease with ankylosing spondylitis and familial Mediterranean fever: a rare occurrence	Clin Pract	1(2)	e34	without relation
68	Gangi, M. D., G. Amato, G. Converso, A. Benenati, C. Leonetti, E. Borella, A. Doria and R. Foti	2014	Long-term efficacy of adalimumab in hyper- immunoglobulin d and periodic fever syndrome	Israel Medical Association Journal	16(10)	605-607	without relation
69	Garip, Y., T. Güler, N. ?if?i, F. D?rtba? and A. A. Karc?	2016	Impact of fibromyalgia syndrome on quality of life in patients with Beh?et’s disease	Turkiye Fiziksel Tip ve Rehabilitasyon Dergisi	62(1)	45-50	without relation
70	Gasparyan, A. Y., L. Ayvazyan, E. Pretorius and G. D. Kitas	2014	Platelets in rheumatic diseases: Friend or foe?	Current Pharmaceutical Design	20(4)	552-566	without relation
71	Gasparyan, A. Y., A. Stavropoulos-Kalinoglou, D. P. Mikhailidis, T. E. Toms, K. M. J. Douglas and G. D. Kitas	2010	The rationale for comparative studies of accelerated atherosclerosis in rheumatic diseases	Current Vascular Pharmacology	8(4)	437-449	without relation
72	Gerdan, V., I. Sari, D. Kozaca, F. Onen, F. Yüksel, ?. Soysal, D. Solmaz, N. Günay, N. Akkoc and S. Akar	2012	Down-regulation of adiponectin in patients with familial Mediterranean fever during attack-free period	Rheumatology International	32(9)	2819-2822	without relation
73	Giese, A., A. ?rnek, M. Kurucay, K. Kara, H. Wittkowski, F. Gohar, B. A. Menge, W. E. Schmidt and C. Zeidler	2014	P wave dispersion and QT dispersion in adult Turkish migrants with Familial Mediterranean Fever living in Germany	International Journal of Medical Sciences	11(11)	1140-1146	without relation
74	Grateau, G., I. Jéru, S. Rouaghe, C. Cazeneuve, N. Ravet, P. Duquesnoy, L. Cuisset, C. Dodé, M. Delpech and S. Amselem	2005	Amyloidosis and auto-inflammatory syndromes	Current Drug Targets: Inflammation and Allergy	4(1)	57-65	without relation
75	Gül, A.	2014	Genetics of Beh?et's disease: Lessons learned from genomewide association studies	Current Opinion in Rheumatology	26(1)	56-63	without relation
76	Gül, A.	2015	Pathogenesis of beh?et’s disease: Autoinflammatory features and beyond	Seminars in Immunopathology	37(4)	413-418	without relation
77	Gül, A.	2016	Approach to the patients with inadequate response to colchicine in familial Mediterranean fever	Best Practice and Research: Clinical Rheumatology	30(2)	296-303	without relation
78	Gül, N., ?. Soyluk, M. Sar?man, N. Abac?, S. S?rma-Ekmek?i, F. Aral, R. Tanakol and A. Gül	2016	MEFV gene p.Met694Val variation is not associated with subacute thyroiditis in Turkish patients	International Journal of Clinical and Experimental Medicine	9(7)	14758-14761	without relation
79	Guler, E., E. Kaptanoglu, O. Sahin, F. Candan, E. Hayta and H. Elden	2012	Autoantibodies are not associated with familial mediterranean fever	Acta Reumatologica Portuguesa	37(2)	144-148	without relation
80	Gülhan, B., A. Akkus, L. ?z?akar, N. Besbas and S. ?zen	2014	Are MEFV mutations susceptibility factors in enthesitis-related arthritis patients in the eastern Mediterranean?	Clinical and Experimental Rheumatology	32(S160-S164		without relation
81	Güliter, S., Z. N. ?zkurt, I. Kele?, H. Kele? and G. Aydin	2005	Familial Mediterranean fever and ankylosing spondylitis: A case report	Journal of Rheumatology and Medical Rehabilitation	16(3)	200-205	without relation
82	Gunal, E. K., F. O. Sarvan, S. Kamali, A. Gul, M. Inanc, M. Carin, M. Konice, O. Aral and L. Ocal	2008	Low frequency of HLA-B27 in ankylosing spondylitis patients from Turkey	Revue du Rhumatisme (Edition Francaise)	75(5)	433-437	without relation
83	Güncan, S., N. S. Ya?ar Bilge, D. ?sküdar Cansu, T. Ka?ifo?lu and C. Korkmaz	2014	The role of MEFV mutations in the concurrent disorders observed in patients with familial mediterranean fever	Annals of the Rheumatic Diseases	73		without relation
84	Gunesacar, R., E. Erken, H. T. E. Ozer, B. Bozkurt, S. Dinkci and D. Deveci	2008	Analysis of vascular endothelial growth factor gene 936 C/T polymorphism in patients with familial Mediterranean fever	International Journal of Immunogenetics	35(1)	33-36	without relation
85	Hayrapetyan, H., G. Amaryan, A. Yeghiazaryan and T. Sarkisian	2013	PW01-034 clinical-genetic investigation of FMF in Armenia	Pediatric Rheumatology	11		without relation
86	Hazenberg, B. P. C. and M. H. Van Rijswijk	2000	Where has secondary amyloid gone?	Annals of the Rheumatic Diseases	59(8)	577-579	without relation
87	He, C., J. Li and W. Xu	2015	Mutations in the B30.2 domain of pyrin and the risk of ankylosing spondylitis in the Chinese Han population: A case-control study	Immunology Letters	162(1)	49-52	without relation
88	He, X., H. Lu, S. Kang, J. Luan, Z. Liu, W. Yin, H. Yao, Y. Ding, T. Li and C. K. Heng	2010	MEFV E148Q polymorphism is associated with Henoch-Sch?nlein purpura in Chinese children	Pediatric Nephrology	25(10)	2077-2082	without relation
89	He, X., Y. Zhao, Y. Li, S. Kang, Y. Ding, J. Luan, P. Zhao, N. Liu and W. Yin	2012	Serum amyloid a levels associated with gastrointestinal manifestations in henoch-sch?nlein purpura	Inflammation	35(4)	1251-1255	without relation
90	Hersh, A. O. and S. Prahalad	2015	Immunogenetics of juvenile idiopathic arthritis: A comprehensive review	Journal of Autoimmunity	64(113-124		without relation
91	Holzinger, D., C. Kessel, A. Omenetti and M. Gattorno	2015	From bench to bedside and back again: Translational research in autoinflammation	Nature Reviews Rheumatology	11(10)	573-585	without relation
92	Hou, S., L. Du, B. Lei, C. P. Pang, M. Zhang, W. Zhuang, M. Zhang, L. Huang, B. Gong, M. Wang, Q. Zhang, K. Hu, Q. Zhou, J. Qi, C. Wang, Y. Tian, Z. Ye, L. Liang, H. Yu, H. Li, Y. Zhou, Q. Cao, Y. Liu, L. Bai, D. Liao, A. Kijlstra, J. Xu, Z. Yang and P. Yang	2014	Genome-wide association analysis of Vogt-Koyanagi-Harada syndrome identifies two new susceptibility loci at 1p31.2 and 10q21.3	Nature Genetics	46(9)	1007-1011	without relation
93	Hou, S., A. Kijlstra and P. Yang	2015	Molecular Genetic Advances in Uveitis C3 - Progress in Molecular Biology and Translational Science	Molecular Biology of Eye Disease	134	283-298	without relation
94	Huseyin, C., M. Aykac Cebicci, M. Sahan, S. Gurbuz, B. Karaca, A. Karakus, S. Tomruk Sutbeyaz and S. Sunkak	2014	Triggers for attacks in familial mediterranean fever: Are there any regional or ethnic differences?	Acta Medica Mediterranea	30(6)	1349-1353	without relation
95	Huzmeli, C., F. Candan, G. Bagci, D. Alaygut, B. Bagci, E. Yildiz, A. S. Kockara and M. Kayatas	2016	Evaluation of 61 secondary amyloidosis patients: A single-center experience from turkey	Journal of Clinical and Analytical Medicine	7(5)	695-700	without relation
96	Inanir, A., S. Yigit, N. Karakus, S. Tekin and A. Rustemoglu	2013	Association of MEFV gene mutations with rheumatoid factor levels in patients with rheumatoid arthritis	Journal of Investigative Medicine	61(3)	593-596	without relation
97	Inanir, A., S. Yigit, S. Tural, S. D. Ozturk, S. Akkanet and A. Habibo?lu	2012	Significant association between insertion/deletion polymorphism of the angiotensin-convertig enzyme gene and ankylosing spondylitis	Molecular Vision	18(2107-2113		without relation
98	Ishigatsubo, Y. and M. Takeno (2015). Perspective. Behcet's Disease: From Genetics to Therapies, Springer Japan: 151-172.						without relation
99	Kalman, S., O. Sakallio?lu, I. Do?ru, D. Gül and F. G?k	2012	Effect of genotype on plasma and urinary adrenomedullin levels in children with Familial Mediterranean Fever	Turkiye Klinikleri Journal of Medical Sciences	32(2)	453-458	without relation
100	Kaly, L., D. Rimar, G. Slobodin, N. Jiries, I. Rosner and M. Rozenbaum	2013	P01-010-Anti-TNF agents in intractable FMF: Four cases	Pediatric Rheumatology	11		without relation
101	Karaarslan, A., S. Kobak, I. Kaya, N. Intepe, M. Orman and A. Berdel?	2016	Prevalence and significance of MEFV gene mutations in patients with gouty arthritis	Rheumatology International	36(11)	1585-1589	without relation
102	Ka?ifo?lu, T., C. ?ali?ir, D. ?. Cansu and C. Korkmaz	2009	The frequency of sacroiliitis in familial Mediterranean fever and the role of HLA-B27 and MEFV mutations in the development of sacroiliitis	Clinical Rheumatology	28(1)	41-46	without relation
103	Kelsen, J. R., R. N. Baldassano, D. Artis and G. F. Sonnenberg	2015	Maintaining Intestinal Health: The Genetics and Immunology of Very Early Onset Inflammatory Bowel Disease	CMGH Cellular and Molecular Gastroenterology and Hepatology	1(5)	462-476	without relation
104	Kirino, Y. and E. F. Remmers	2015	Genetic architectures of seropositive and seronegative rheumatic diseases	Nature Reviews Rheumatology	11(7)	401-414	without relation
105	Kirino, Y., Q. Zhou, Y. Ishigatsubo, N. Mizuki, I. Tugal-Tutkun, E. Seyahie, Y. ?zyazgan, S. Ugurlue, B. Ererg, N. Abaci, D. Ustek, A. Meguro, A. Ueda, M. Takeno, H. Inoko, M. J. Ombrello, C. L. Satorius, B. Maskeri, J. C. Mullikin, H. W. Sun, G. Gutierrez-Cruz, Y. Kim, A. F. Wilson, D. L. Kastner, A. Gül and E. F. Remmers	2013	Targeted resequencing implicates the familial Mediterranean fever gene MEFV and the toll-like receptor 4 gene TLR4 in Beh?et disease	Proceedings of the National Academy of Sciences of the United States of America	110(20)	8134-8139	without relation
106	Koca, S. S., E. O. Etem, B. Isik, H. Yuce, M. Ozgen, M. S. Dag and A. Isik	2010	Prevalence and significance of MEFV gene mutations in a cohort of patients with rheumatoid arthritis	Joint Bone Spine	77(1)	32-35	without relation
107	Koca, S. S., E. O. Etem, B. Isik, H. Yuce, M. Ozgen, M. Sait Dag and A. Isik	2010	Prevalence and clinical significance of Mediterranean fever gene mutations in a cohort of patients with rheumatoid arthritis	Revue du Rhumatisme (Edition Francaise)	77(1)	34-38	without relation
108	Korkmaz, C., ?. ?olak, ?. Alatas, A. ?zarslan and B. Ergül	2002	Early blunted cortisol response to insulin induced hypoglycaemia in familial Mediterranean fever	Clinical and Experimental Rheumatology	20(4 SUPPL. 26)	S8-S12	without relation
109	Kü?ük?ahin, O., Z. ?eker, A. ?ahin, G. Kinikli, T. Tuncali, M. Turgay, A. K. Okoh, E. Külah?io?lu, ?. Erten and A. Ate?	2016	Lack of the association of the PTPN22 C1858T gene polymorphism with susceptibility to familial mediterranean fever	Archives of Rheumatology	31(2)	107-111	without relation
110	Livneh, A., J. P. H. Drenth, I. S. Klasen, P. Langevitz, J. George, D. A. Shelton, D. L. Gumucio, E. Pras, D. L. Kastner, M. Pras and J. W. M. Van Der Meer	1997	Familial Mediterranean fever and hyperimmunoglobulinemia D syndrome: Two diseases with distinct clinical, serologic, and genetic features	Journal of Rheumatology	24(8)	1558-1563	without relation
111	Mallick, A., R. Felten, E. Widawski, A. Mahé and L. Messer	2015	Still disease with heterozygous MEFV mutation	Presse Medicale	44(9)	970-971	without relation
112	Manukyan, G. and R. Aminov	2016	Update on pyrin functions and mechanisms of familial mediterranean fever	Frontiers in Microbiology	7(MAR)		without relation
113	Martin, T. M., D. E. Kurz and J. T. Rosenbaum	2003	Genetics of uveitis	Ophthalmology Clinics of North America	16(4)	555-565	without relation
114	Masters, S. L., A. Simon, I. Aksentijevich and D. L. Kastner	2009	Horror autoinflammaticus: The molecular pathophysiology of autoinflammatory disease	Annual Review of Immunology	27	621-668	without relation
115	Masumoto, J. and N. Inohara	2005	The molecular functions of nod proteins and their associated diseases	Current Medicinal Chemistry: Anti-Inflammatory and Anti-Allergy Agents	4(1)	43-51	without relation
116	McGonagle, D., A. Aziz, L. J. Dickie and M. F. McDermott	2009	An integrated classification of pediatric inflammatory diseases, based on the concepts of autoinflammation and the immunological disease continuum	Pediatric Research	65(SUPPL. 5)	38R-45R	without relation
117	McGonagle, D., S. Savic and M. F. McDermott	2007	The NLR network and the immunological disease continuum of adaptive and innate immune-mediated inflammation against self	Seminars in Immunopathology	29(3)	303-313	without relation
118	Meguro, A. and N. Mizuki (2015). Genetics. Behcet's Disease: From Genetics to Therapies, Springer Japan: 41-54.						without relation
119	Mengi, G., ?. Bing?l and N. Kü?ük?akir	2012	Differentiation between familial mediterranean fever related spondyloarthropathy and Ankylosing spondylitis	Turkish Journal of Rheumatology	27(3)	217-218	without relation
120	Mera-Varela, A., A. Ferreiro-Iglesias, E. Perez-Pampin, M. Porto-Silva, J. J. Gómez-Reino and A. Gonzalez	2013	Ultrasonographic Assessment of Enthesitis in HLA-B27 Positive Patients with Rheumatoid Arthritis, a Matched Case-Only Study	PLoS ONE	8(3)		without relation
121	Mercan, R., A. Turan, B. Bitik, A. Tufan, M. A. Ozturk, B. Goker and S. Haznedaroglu	2014	Familial mediterranean fever associated spondyloarthritis: A distinct pattern of involvement?	Annals of the Rheumatic Diseases	73		without relation
122	Moradian, M. M., T. Sarkisian, G. Amaryan, H. Hayrapetyan, A. Yeghiazaryan, N. Davidian and N. Avanesian	2014	Patient management and the association of less common familial Mediterranean fever symptoms with other disorders	Genet Med	16(3)	258-263	without relation
123	Mori, S., K. Yonemura and K. Migita	2013	Familial mediterranean fever occurring in an elderly Japanese woman with recent-onset rheumatoid arthritis	Internal Medicine	52(3)	385-388	without relation
124	Netea, M. G., F. L. Van De Veerdonk, J. W. M. Van Der Meer, C. A. Dinarello and L. A. B. Joosten	2015	Inflammasome-independent regulation of IL-1-family cytokines	Annual Review of Immunology, Annual Reviews Inc.	33	49-77	without relation
125	Nguyen, T. V., E. W. Cowen and K. S. Leslie	2013	Autoinflammation: From monogenic syndromes to common skin diseases	Journal of the American Academy of Dermatology	68(5)	834-853	without relation
126	Nonaka, F., K. Migita, Y. Jiuchi, T. Shimizu, M. Umeda, N. Iwamoto, K. Fujikawa, Y. Izumi, A. Mizokami, M. Nakashima, Y. Ueki, M. Yasunami, A. Kawakami and K. Eguchi	2015	Increased prevalence of MEFV exon 10 variants in Japanese patients with adult-onset Still's disease	Clinical and Experimental Immunology	179(3)	392-397	without relation
127	Nursal, A. F., A. Tekcan, S. U. Kaya, O. Sezer and S. Yigit	2016	Interleukin-1Ra rs2234663 and Interleukin-4 rs79071878 Polymorphisms in Familial Mediterranean Fever	Gene	582(2)	173-177	without relation
128	Nursal, A. F., A. Tekcan, S. U. Kaya, E. Turkmen and S. Yigit	2016	Mutational spectrum of the MEFV gene in AA amyloidosis associated with familial Mediterranean fever	Iranian Journal of Kidney Diseases	10(3)	107-112	without relation
129	Obici, L., S. Raimondi, F. Lavatelli, V. Bellotti and G. Merlini	2009	Susceptibility to AA amyloidosis in rheumatic diseases: A critical overview	Arthritis Care and Research	61(10)	1435-1440	without relation
130	Okuzaki, D., K. Yoshizaki, T. Tanaka, T. Hirano, K. Fukushima, T. Washio and H. Nojima	2016	Microarray and whole-exome sequencing analysis of familial Behcet's disease patients	Scientific Reports	6		without relation
131	Ombrello, M. J.	2015	Advances in the genetically complex autoinflammatory diseases	Seminars in Immunopathology	37(4)	403-406	without relation
132	?nder, B., A. Baltaci, B. Selc?uk, A. Kurtaran, E. Yalc?in and M. Akyüz	2011	Spondylitis and familial mediterranean fever: A case report	Turkiye Fiziksel Tip ve Rehabilitasyon Dergisi	57(322)		without relation
133	O'Neill, L. and E. S. Molloy	2016	The role of toll like receptors in giant cell arteritis	Rheumatology (United Kingdom)	55(11)	1921-1931	without relation
134	Onur, H., H. Aral, V. Arica, G. A. Bercem and O. Kasapcopur	2016	Vitamin D levels in children with familial Mediterranean fever	Pediatric Rheumatology	14(1)		without relation
135	O'Rielly, D. D. and P. Rahman	2014	Genetics of psoriatic arthritis	Best Practice and Research: Clinical Rheumatology	28(5)	673-685	without relation
136	Ortancil, O., A. Sanli, P. S. Bulmus and S. Sarikaya	2011	A Case with Familial Mediterranean Fever which Responds Well to Adalimumab Treatment	Turkish Journal of Rheumatology	26(2)	158-162	without relation
137	Ortancil, O., A. Sanli, P. S. Bulmu? and S. Sarikaya	2011	A case with familial mediterranean fever which responds well to adalimumab treatment	Turkish Journal of Rheumatology	26(2)	158-162	without relation
138	Ozdemirel, A. E., H. R. Erdem, B. Nacir and A. Karagoz	2011	The Role of Mefv Mutation in the Clinical Course and Pathogenesis of Ankylosing Spondylitis	Rheumatology	50(ii3-ii4)		without relation
139	Ozgocmen, S. and O. Akgul	2011	Anti-TNF agents in familial Mediterranean fever: Report of three cases and review of the literature	Modern Rheumatology	21(6)	684-690	without relation
140	Ozgocmen, S., L. ?z?akar, O. Ardicoglu, E. Kocakoc, A. Kaya and A. Kiris	2006	Familial Mediterranean fever responds well to infliximab: Single case experience	Clinical Rheumatology	25(1)	83-87	without relation
141	Ozkan, F., G. Y. Cetin, M. F. Inci, B. Bakan, M. Yuksel, H. C. Ekerbicer and M. Sayarlioglu	2013	Increased enthesopathy in patients with familial mediterranean fever: Evaluation with a new sonographic enthesitis index	Journal of Ultrasound in Medicine	32(2)	326-332	without relation
142	Park, H., A. B. Bourla, D. L. Kastner, R. A. Colbert and R. M. Siegel	2012	Lighting the fires within: the cell biology of autoinflammatory diseases	Nature Reviews Immunology	12(8)	570-580	without relation
143	Pastore, S., G. Paloni, R. Caorsi, L. Ronfani, A. Taddio, L. Lepore, M. Alessio, L. Cantarini, M. Cattalini, R. Consolini, M. Gattorno, V. Gerloni, A. Insalaco, G. Martini, S. Martino, L. Obici and D. Rigante	2014	Serum amyloid protein A concentration in cryopyrin-associated periodic syndrome patients treated with interleukin-1 beta antagonist	Clinical and Experimental Rheumatology	32(S63-S66)		without relation
144	Pennesi, G. and R. R. Caspi	2002	Genetic control of susceptibility in clinical and experimental uveitis	International Reviews of Immunology	21(2-3)	67-88	without relation
145	Pertuiset, E.	2009	Sacroiliitis outside the field of spondyloarthropathies	Revue du Rhumatisme (Edition Francaise)	76(8)	761-766	without relation
146	Picco, P.	2001	An update about the approaches for a genetic investigation of the rheumatic disorders in childhood	Gaslini	33(1)	46-55	without relation
147	Pinto, A. and V. Nosé	2013	Localized amyloid in thyroid: Are we missing it?	Advances in Anatomic Pathology	20(1)	61-67	without relation
148	Przepiera-Bedzak, H., K. Fischer and M. Brzosko	2013	Serum levels of angiogenic cytokines in psoriatic arthritis and SAPHO syndrome	Polskie Archiwum Medycyny Wewnetrznej	123(6)	297-302	without relation
149	Reveille, J. D.	2009	Recent studies on the genetic basis of ankylosing spondylitis	Curr Rheumatol Rep	11(5)	340-348	without relation
150	Rozenbaum, M., L. Kaly, D. Rimar, G. Slobodin, N. Boulman, N. Jiries and I. Rosner	2014	Anti-TNF agents in intractable familial mediterranean fever with axial spondylarthropathy: Four cases	Annals of the Rheumatic Diseases	73		without relation
151	Ry?avá, R.	2000	Secondary aniyloidosis of the kidney as a complication of rheumatological diseases	Ceska Revmatologie	8(4)	142-147	without relation
152	Sakalli, H. and O. Kal	2013	Mean platelet volume as a potential predictor of proteinuria and amyloidosis in familial Mediterranean fever	Clinical Rheumatology	32(8)	1185-1190	without relation
153	Sakallioglu, O., A. Duzova and S. Ozen	2006	Etanercept in the treatment of arthritis in a patient with familial Mediterranean fever	Clinical and Experimental Rheumatology	24(4)	435-437	without relation
154	Sanmartí, R. and J. A. Gómez-Puerta	2010	Biomarkers in rheumatoid arthritis	Reumatologia Clinica	6(SUPPL. 3)	S25-S28	without relation
155	Sari, I., ?. Arican, G. Can, B. Akdeniz, S. Akar, M. Birlik, M. Tunca, N. Akko?, S. Güneri and F. ?nen	2008	Assessment of aortic stiffness and ventricular functions in familial Mediterranean fever	Anadolu Kardiyoloji Dergisi	8(4)	271-278	without relation
156	Sari, I., O. Karaoglu, G. Can, S. Akar, A. Gulcu, M. Birlik, N. Akkoc, M. Tunca, Y. Goktay and F. Onen	2007	Early ultrasonographic markers of atherosclerosis in patients with familial Mediterranean fever	Clinical Rheumatology	26(9)	1467-1473	without relation
157	Sari, I., I. Simsek, I. Guvenc, H. T. Sanal, H. Erdem, S. Pay and A. Dinc	2009	Osteopoikilosis coexistent with ankylosing spondylitis and familial Mediterranean fever	Rheumatology International	29(3)	321-323	without relation
158	Sari, I., I. Simsek, Y. Tunca, B. Kisacik, H. Erdem, S. Pay, H. F. Cay, D. Gul and A. Dinc	2015	Existe uma relacao entre a artrite gotosa e as mutacoes geneticas da febre familiar do Mediterraneo?	Revista Brasileira de Reumatologia	55(4)	325-329	without relation
159	Sarikaya, S., S. ?zdolap and E. Mara?li	2012	Spondylitis and arthritis in familial mediterranean fever	Turkish Journal of Rheumatology	27(4)	241-247	without relation
160	Sarkany, R. P. E., S. M. Breathnach, A. A. M. Morris, K. Weismann and P. D. Flynn	2010	Metabolic and Nutritional Disorders. Rook's Textbook of Dermatology:Eighth Edition	Wiley-Blackwell	3	2936-3038	without relation
161	Savic, S., L. J. Dickie, M. Wittmann and M. F. McDermott	2012	Autoinflammatory syndromes and cellular responses to stress: Pathophysiology, diagnosis and new treatment perspectives	Best Practice and Research: Clinical Rheumatology	26(4)	505-533	without relation
162	Scofield, R. H. and A. L. Sestak	2012	Juvenile spondyloarthropathies	Current Rheumatology Reports	14(5)	395-401	without relation
163	Sebastiani, G. D., F. Bellisai and M. Galeazzi	2004	Genetic typing in autoimmune rheumatic diseases and autoinflammatory syndromes	Progressi in Reumatologia	5(1)		without relation
164	Sever, F., S. Kobak, O. Goksel, T. Goksel, M. Orman and A. Berdeli	2016	Prevalence and significance of MEFV gene mutations in patients with sarcoidosis	Scandinavian Journal of Rheumatology	45(3)	215-218	without relation
165	Sezer, U., S. Z. ?enyurt, E. ?. ?zdemir, O. Zengin, K. ?stün, K. Erciyas, B. K?sac?k and A. M. Onat	2016	Relationship between periodontal destruction and gene mutations in patients with familial Mediterranean fever	Clinical Rheumatology	35(7)	1841-1847	without relation
166	Sifuentes Giraldo, W. A. and M. L. G. Gámir	2013	Spondyloarthritis in childhood	Seminarios de la Fundacion Espanola de Reumatologia	14(4)	106-120	without relation
167	So?ur, E., E. ?nem, M. Kalfa, E. Hakan, N. Bostanci, K. Aksu, B. G. Baksi, G. Keser, H. Direskeneli and G. Mumcu	2013	Oral health and oral quality of life in inactive patients with familial mediterranean fever without amyloidosis	Clinical and Experimental Rheumatology	31(SUPPL.77)	S15-S19	without relation
168	Solmaz, D., S. Akar, B. Kisacik, S. Apras, S. Senel, A. Mesut Onat, T. Kasifoglu, K. Aksu, I. Sari, M. A. Ozturk, M. Sayarlioglu, A. Akdogan, P. Cetin and N. Akkoc	2014	Comparison of characteristics of ankylosing spondylitis in association with familial mediterranean fever with those of typical ankylosing spondylitis	Arthritis and Rheumatology	66(S1144)		without relation
169	Solmaz, D., S. Akar, B. Kisacik, S. Apras, S. Senel, A. M. Onat, T. Kasifoglu, K. Aksu, I. Sari, M. A. Ozturk, M. Sayarlioglu, A. Akdogan, P. Cetin and N. Akkoc	2014	Comparison of characteristics of ankylosing spondylitis in association with familial mediterranean fever with those of typical ankylosing spondylitis	Annals of the Rheumatic Diseases	73		without relation
170	Soriano, A. and R. Manna	2012	Familial Mediterranean fever: New phenotypes	Autoimmunity Reviews	12(1)	31-37	without relation
171	Soylu, A., H. Ate, S. Cing?z, M. Türkmen, B. K. Demir, M. Tunca, M. Sakizli, M. Cirit, R. Ersoy, A. ?lgenalp and S. Kavuk?u	2011	TLR polymorphisms in FMF: Association of TLR-2 (Arg753Gln) and TLR-4 (Asp299Gly, Thre399Ile) polymorphisms and myeloid cell TLR-2 and TLR-4 expression with the development of secondary amyloidosis in FMF	Inflammation	34(5)	379-387	without relation
172	Spencer, C. H., A. Patwardhan and S. L. Roble	2013	Inflammatory noninfectious cardiovascular diseases. Moss and Adams' Heart Disease in Infants, Children, and Adolescents: Including the Fetus and Young Adult: Eighth Edition	Wolters Kluwer Health Adis (ESP)			without relation
173	Srivastava, A., M. Baxi, S. Yadav, A. Agarwal, R. K. Gupta, S. K. Misra and A. Mithal	2001	Juvenile rheumatoid arthritis with amyloid goiter: Report of a case with review of the literature	Endocrine Pathology	12(4)	437-441	without relation
174	Stankovic, K. and G. Grateau	2008	Amyloidosis AA	Nephrologie et Therapeutique	4(4)	281-287	without relation
175	Stankovic, K. and G. Grateau	2011	Is there any treatment for inflammatory amyloidosis?	Joint Bone Spine	78(1)		without relation
176	Sunar, ?., Z. Sari S?rmeli, A. E. ?zdemirel, A. P. Yal?in and ?. Ataman	2015	Coexistence of familial Mediterranean fever, beh?et’s disease and sacroiliitis	Turkish Journal of Rheumatology	30(1)	63-66	without relation
177	Takeuchi, M., D. L. Kastner and E. F. Remmers	2015	The immunogenetics of Beh?et's disease: A comprehensive review	Journal of Autoimmunity	64(137-148		without relation
178	Taylan, A., Y. Yildiz, I. Sari and G. Ozkok	2014	Vasculitis and long standing ankylosing spondylitis in a patient with familial Mediterranean fever	J Res Med Sci	19(10)	1009-1011	without relation
179	Temel, S., A. Balkarli, L. Elmas, E. Tepeli and V. Cobankara	2016	Comparison of IL-23 receptor gene polymorphisms in patients with primary sj?gren syndrome, ankylosing spondylitis. and ankylosing spondylitis with sj?gren’s syndrome	International Journal of Clinical and Experimental Medicine	9(5)	8431-8443	without relation
180	Tufan, A., R. Mercan, M. E. Tezcan, A. Kaya, B. Bitik, M. A. Ozturk, S. Haznedaroglu and B. Goker	2013	Enthesopathy in patients with familial Mediterranean fever: increased prevalence in M694 V variant	Rheumatol Int	33(8)	1933-1937	without relation
181	Turan, A., R. Mercan, B. Bitik, H. Kucuk, M. A. Ozturk and A. Tufan	2015	Magnetic resonance imaging features of Familial Mediterranean Fever associated spondyloarthritis	Pediatric Rheumatology	13(190DUMMY		without relation
182	Turan, Y., O. F. ?endur and I. K. Berkit	2010	Coexistence of familial mediterranean fever and rheumatoid arthritis in a case	Turkish Journal of Rheumatology	25(1)	44-46	without relation
183	Turunc, G., D. Coskun, F. Alibaz-Oner, P. Coit, N. Duzgun, E. Alpsoy, S. P. Yentur, C. Salvarani, B. Casali, I. K?tter, T. Ergun, H. Direskeneli, A. H. Sawalha and G. Saruhan-Direskeneli	2013	TIR-domain-containing adaptor protein gene TIRAP S180L polymorphism is not increased in beh?et's disease patients in two ethnic cohorts	Clinical and Experimental Rheumatology	31(SUPPL.77)	S54-S56	without relation
184	Tyndall, A.	2012	Modern therapeutic strategies for autoimmune diseases	Current Pharmaceutical Design	18(29)	4508-4512	without relation
185	Tyndall, A. and F. Dazzi	2008	Chronic GVHD as an autoimmune disease	Best Practice and Research: Clinical Haematology	21(2)	281-289	without relation
186	Uluca, ?., F. Demir, A. Ece, V. ?en, A. Güne?, F. Aktar, I. Tan, D. Karabel, ?. Yazgan and M. N. Sabaz	2015	Assessment of epicardial adipose tissue thickness and the mean platelet volume in children with familial Mediterranean fever	Italian Journal of Pediatrics	41(1)		without relation
187	?reten, K., M. ?zbek, M. A. ?ztürk, I. Dogru, A. Dogru, M. Yürekli, F. Karakurt and A. M. Onat	2008	Circulating adrenomedullin levels in ankylosing spondylitis and familial mediterranean fever	Revue du Rhumatisme (Edition Francaise)	75(5)	428-432	without relation
188	?stün, N., A. M. Ula?l?, T. ?elik, E. Yula and A. D. Turhano?lu	2014	Mean platelet volume in children with familial mediterranean fever and the relationship with attack status, colchicine treatment and gene mutation	European Journal of General Medicine	11(3)	169-173	without relation
189	Varan, O., H. Kucuk and A. Tufan	2016	Anakinra for the treatment of familial Mediterranean fever-associated spondyloarthritis	Scandinavian Journal of Rheumatology	45(3)	252-253	without relation
190	Végvári, A., Z. Szabó, S. Szántó, T. T. Glant, K. Mikecz and Z. Szekanecz	2009	Genetic origin of ankylosing spondylitis	Revue du Rhumatisme (Edition Francaise)	76(12)	1278-1283	without relation
191	Wakil, S. M., D. M. Monies, M. Abouelhoda, N. Al-Tassan, H. Al-Dusery, E. A. Naim, B. Al-Younes, J. Shinwari, F. A. Al-Mohanna, B. F. Meyer and S. Al-Mayouf	2015	Association of a mutation in LACC1 with a monogenic form of systemic juvenile idiopathic arthritis	Arthritis and Rheumatology	67(1)	288-295	without relation
192	Weiss, P. F.	2016	Update on enthesitis-related arthritis	Current Opinion in Rheumatology	28(5)	530-536	without relation
193	Wiley, G. B., J. A. Kelly and P. M. Gaffney	2014	Use of next-generation DNA sequencing to analyze genetic variants in rheumatic disease	Arthritis Research and Therapy	16(1)		without relation
194	Wu, Z., S. Zhang, J. Li, S. Chen, P. Li, F. Sun, X. Wen, W. Zheng, F. Zhang and Y. Li	2015	Association between MEFV mutations M694V and M680I and Beh?et's disease: A meta-analysis	PLoS ONE	10(7)		without relation
195	Yahalom, G., S. Kivity, M. Lidar, A. Vaknin-Dembinsky, D. Karussis, S. Flechter, E. Ben-Chetrit and A. Livneh	2011	Familial Mediterranean fever (FMF) and multiple sclerosis: An association study in one of the world's largest FMF cohorts	European Journal of Neurology	18(9)	1146-1150	without relation
196	Yal?in, B., N. Atakan and S. Dogan	2014	Association of interleukin-23 receptor gene polymorphism with Beh?et disease	Clinical and Experimental Dermatology	39(8)	881-887	without relation
197	Yang, J. A., J. Y. Choi, E. H. Kang, Y. J. Ha, Y. J. Lee and Y. W. Song	2016	Clinical and genetic features of korean patients with recurrent fever and multi-System inflammation without infectious or autoimmune evidence	Journal of Korean Medical Science	31(2)	196-201	without relation
198	Yang, K. Q., Y. K. Yang, X. Meng, Y. Zhang, X. J. Jiang, H. Y. Wu, H. M. Zhang, L. Song, J. Bian, D. Wen, L. P. Wang and X. L. Zhou	2016	Lack of association between polymorphisms in interleukin (IL)-12, IL-12R, IL-23, IL-23R genes and Takayasu arteritis in a Chinese population	Inflammation Research	65(7)	543-550	without relation
199	Yang, M. M., T. Y. Y. Lai, F. O. J. Luk and C. P. Pang	2014	The roles of genetic factors in uveitis and their clinical significance	Retina	34(1)		without relation
200	Yao, Q.	2013	Nucleotide-binding oligomerization domain containing 2: Structure, function, and diseases	Seminars in Arthritis and Rheumatism	43(1)	125-130	without relation
201	Yasunami, M., H. Nakamura, K. Agematsu, A. Nakamura, M. Yazaki, D. Kishida, A. Yachie, T. Toma, J. Masumoto, H. Ida, T. Koga, A. Kawakami, K. Eguchi, H. Furukawa, T. Nakamura, M. Nakamura and K. Migita	2015	Identification of disease-promoting HLA class I and protective class II modifiers in Japanese patients with familial Mediterranean fever	PLoS ONE	10(5)		without relation
202	Yazici, A., E. O. Gonullu, B. Kardes and A. Cefle	2013	The prevalence of atopy in patients with familial mediterranean fever and beh?et's disease	Clinical and Experimental Rheumatology	31(SUPPL.77)	S68-S70	without relation
203	Yazici, H.	2010	Thought barriers to understanding rheumatic diseases: Halstead R. Holman revisited	Bulletin of the NYU Hospital for Joint Diseases	68(2)	143-146	without relation
204	Yazici, H., S. Ugurlu and E. Seyahi	2012	Beh?et syndrome: Is it one condition?	Clinical Reviews in Allergy and Immunology	43(3)	275-280	without relation
205	Yeniay, B. S., N. E. Karaca, S. E. Yuksel, L. Midyat and N. Kutukculer	2007	Juvenile psoriatic arthritis carrying familial Mediterranean fever gene mutations in a 14-year-old Turkish girl	J Dermatol	34(5)	344-348	without relation
206	Yigit, S., A. Inanir, N. Karakus, E. Kesici and N. Bozkurt	2012	Common Mediterranean fever (MEFV) gene mutations associated with ankylosing spondylitis in Turkish population	Dis Markers	33(3)	113-118	without relation
207	Yildirim Cetin, G., E. Ganiyusufoglu, D. Solmaz, Y. Cagatay, S. Yilmaz Oner, B. Erer, H. S. Sagliker, A. B. Avci, S. Akar, O. N. Pamuk, M. Kilinc, T. Kasifoglu, H. Direskeneli, A. Gul and M. Sayarlioglu	2015	The rate and significance of type 1/type 2 serum amyloid A protein gene polymorphisms in patients with ankylosing spondylitis and amyloidosis	Amyloid	22(3)	207-208	without relation
208	Yilmaz, ?., B. Kisacik, F. Ozkan, G. Güven, E. N. Unlü, Y. Pehlivan and A. M. Onat	2013	Does enthesopathy relate to M694V gene mutation in patients with Familial Mediterranean fever?	Clinical Rheumatology	32(11)	1593-1598	without relation
209	Yilmaz, S., H. Erdem, S. Tunay, D. Torun, H. Genc, Y. Tunca, O. Karadag, I. Simsek, M. Bahce, S. Pay and A. Dinc	2013	The presence of MEFV gene mutations in patients with primary osteoarthritis who require surgery	Korean Journal of Internal Medicine	28(5)	594-598	without relation
210	Youinou, P.	2010	Haralampos M. Moutsopoulos: A lifetime in autoimmunity	Journal of Autoimmunity	35(3)	171-175	without relation
211	Yucel, I. K., E. Seyahi, O. Kasapcopur and N. Arisoy	2012	Economic impact of juvenile idiopathic arthritis and familial Mediterranean fever	Rheumatology International	32(7)	1955-1962	without relation
212	Yüksel, ?., L. Ayvazyan and A. Y. Gasparyan	2010	Familial mediterranean fever as an emerging clinical model of atherogenesis associated with low-grade inflammation	Open Cardiovascular Medicine Journal	4(SPEC. ISSUE 1)	51-56	without relation
213	Yüksel, ?., S. O. Kucukazman, G. S. Karata?, M. A. Ozturk, S. Prombhul and N. Hirankarn	2016	Methylation Status of Alu and LINE-1 Interspersed Repetitive Sequences in Behcet's Disease Patients	BioMed Research International	2016		without relation
214	Zhang, Q., H. W. Fan, J. Z. Zhang, Y. M. Wang and H. J. Xing	2015	NLRP3 rs35829419 polymorphism is associated with increased susceptibility to multiple diseases in humans	Genetics and Molecular Research	14(4)	13968-13980	without relation
215	Chen, J., Y. Wang, X. Tang, Q. Xiang, N. Jiang, S. Lu and Y. Xu	2016	Mediterranean fever (MEFV) gene polymorphisms and ankylosing spondylitis risk: A meta-analysis	International Journal of Clinical and Experimental Medicine	9(11)	21113-21117	without relation
Related articales(No=17)
No.	Author	year	title	journal	volume&issue	pages	reasons
1	Akar, S., M. Birlik, I. SarI, F. Onen and N. Akkoc	2009	M694V mutation may have a role in susceptibility to ankylosing spondylitis	Rheumatology International	29(10)	1259-1260	case report
2	Akkoc, N., I. Sari, S. Akar, O. Binicier, M. G. Thomas, M. E. Weale, M. Birlik, Y. Savran, F. Onen, N. Bradman and C. A. Plaster	2010	Increased prevalence of M694V in patients with ankylosing spondylitis: additional evidence for a link with familial mediterranean fever	Arthritis Rheum	62(10)	3059-3063	included
3	Akkoc, N., I. Sari, O. Binicier, M. G. Tbomas, S. Akar, M. Weale, M. Birlik, Y. Savran, F. Onen, N. Bradman and C. Plaster	2008	Increased frequency of mefv gene Exon 10 mutations in patients with ankylosing spondylitis	Arthritis and Rheumatism	58(9)	S354-S354	full-text was not available
4	Cinar, M., A. Dinc, I. Simsek, H. Erdem, B. Koc, S. Pay, Y. Tunca, S. Kilic and D. Gul	2008	The rate and significance of Mediterranean fever gene mutations in patients with ankylosing spondylitis: a three-month, longitudinal clinical study	Rheumatol Int	29(1)	37-42	without healthy contrlos
5	Cosan, F., J. D. Tozkir, D. Ustek, L. Ocal, O. Aral and A. Gul	2006	Association of familial mediterranean fever-related MEFV gene M694V mutation with ankylosing spondylitis	Arthritis and Rheumatism	54(9)	S465-S466	full-text was not available
6	Cosan, F., D. Ustek, B. Oku, J. Duymaz-Tozkir, A. Cakiris, N. Abaci, L. Ocal, O. Aral and A. Gul	2010	Association of familial Mediterranean fever-related MEFV variations with ankylosing spondylitis	Arthritis Rheum	62(11)	3232-3236	included
7	Durmus, D., G. Alayli, K. Cengiz, S. Yigit, F. Canturk and H. Bagci	2007	The presence of MEFV mutations in ankylosing spondylitis and their clinical significance	Annals of the Rheumatic Diseases	66(396-396)		full-text was not available
8	Durmus, D., G. Alayli, K. Cengiz, S. Yigit, F. Canturk and H. Bagci	2009	Clinical significance of MEFV mutations in ankylosing spondylitis	Joint Bone Spine	76(3)	260-264	included
9	Erhan Ozdemirel, A., H. R. Erdem, B. Nacir and A. Karagoz	2011	The role of MEFV mutation in the clinical course and pathogenesis of ankylosing spondylitis	Rheumatology (United Kingdom)	50(ii3-ii4)		without healthy contrlos
10	Hayta, E., S. Hizmetli, S. Kaya and E. Kaptano?lu	2014	Determining mefv gene mutations and relationships with disease activity in patients with ankylosing spondylitis	Clinical and Experimental Rheumatology	32(4)	S33	included
11	He, C. R., J. Li and W. D. Xu	2014	Mutations in the B30.2 domain of pyrin and the risk of ankylosing spondylitis in the Chinese Han population: A case-control study	Immunology Letters	162(1)	49-52	included
12	Kolahi, S., A. D. Mehr and E. Sakhinia	2012	Molecular analysis of genes (MEFV and CYP2D6) in patients with Ankylosing Spondylitis (AS) referred to specialized centers	International Journal of Rheumatic Diseases	15(3-4)		full-text was not available
13	Mara?, Y., A. Akdo?an, B. Kisacik, L. Kili?, E. Yilmaz, A. Tufan, U. Kalyoncu, S. S. Apra? Bilgen, S. Kiraz, A. I. Ertenli and M. ?algüneri	2014	MEFV mutation frequency and effect on disease severity in ankylosing spondylitis	Turkish Journal of Medical Sciences	44(2)	203-207	included
14	?zdemirel, A. E., H. R. Erdem, B. Nacir and A. Karag?z	2015	The role of mediterranean fever mutation in the clinical course and pathogenesis of ankylosing spondylitis	Archives of Rheumatology	30(3)	181-190	without healthy contrlos
15	Pekacar, F. S., A. Akdo?an, M. Hayran, R. ?olak and E. Y?lmaz	2014	Association of HLA-B27, MEFV gene mutations, ERAP1, IL12B and IL23R gene polymorphisms with ankylosing spondylitis	Turkish Journal of Biochemistry	39(4)	482-487	included
16	Tufan, A., S. Z. Aydin, F. Eren and P. Atagündüz	2014	Frequency and disease severity of familial mediterranean fever (FMF) related MEFV gene mutations among ankylosing spondylitis patients	Turkiye Klinikleri Journal of Medical Sciences	34(2)	223-230	included
17	Tufan, A., F. Eren, S. Aydin, H. Direskeneli and P. Atagunduz	2010	Mefv (Mediterranean Fever) Gene Mutations in Ankylosing Spondylitis: Impact on Radiographic Severity	Clinical and Experimental Rheumatology	28(4)	625-625	full-text was not available
